# Supplementary material for: Epidemiology of Haemophilus influenzae in children on Lombok Island, Indonesia
Source: Access Microbiol. 2023 Aug 2;5(8):acmi000609.v4. doi: 10.1099/acmi.0.000609.v4 (PMC10484310; doi:10.1099/acmi.0.000609.v4)
Supplement: Supplementary material 1 [file acmi-5-609.v4-s001.xlsx]

## Sheet: Sheet1
SUPPLEMENTARY TABLE S1. Haemophilus influenzae identification and serotyping (including CT value)
isolate id	Culture-based identification					molecular confirmation (hpd gene)		molecular serotyping
	morphology	Growth with specific growth factor			conclusion	CT-value	conclusion	a (acsB gene)	b (bcsB gene)	c (ccsD gene)	d (dcsE gene)	e (ecsH gene)	f (bexD gene)	conclusion
		X	XV	V				CT-value	CT-value	CT-value	CT-value	CT-value	CT-value
LB4007	big, greyish	neg	pos	neg	pos	23.58	pos	undetermined	undetermined	undetermined	undetermined	undetermined	undetermined	NT
LB4009	white, too dry	neg	pos	neg	pos	21.97	pos	undetermined	undetermined	undetermined	undetermined	undetermined	undetermined	NT
LB4013	big, greyish	neg	pos	neg	pos	21.36	pos	undetermined	undetermined	undetermined	undetermined	undetermined	undetermined	NT
LB4015	big, greyish	neg	pos	neg	pos	21.85	pos	undetermined	undetermined	undetermined	undetermined	undetermined	undetermined	NT
LB4021	big, greyish, creamy	neg	pos	neg	pos	21.96	pos	undetermined	undetermined	undetermined	undetermined	undetermined	undetermined	NT
LB4022	small, grey, creamy	neg	pos	neg	pos	21.5	pos	undetermined	undetermined	undetermined	undetermined	undetermined	undetermined	NT
LB4026	big, greyish, creamy	neg	pos	neg	pos	23.98	pos	undetermined	undetermined	undetermined	undetermined	undetermined	undetermined	NT
LB4031	big, greyish, creamy	neg	pos	neg	pos	25.98	pos	undetermined	undetermined	undetermined	undetermined	undetermined	undetermined	NT
LB4032	big, greyish, creamy	neg	pos	neg	pos	25.9	pos	undetermined	undetermined	undetermined	undetermined	undetermined	undetermined	NT
LB4036	big, greyish, creamy	neg	pos	neg	pos	23.57	pos	undetermined	undetermined	undetermined	undetermined	undetermined	undetermined	NT
LB4037	big, greyish, creamy	neg	pos	neg	pos	25.91	pos	undetermined	undetermined	undetermined	undetermined	undetermined	undetermined	NT
LB4039	big, greyish, creamy	neg	pos	neg	pos	19.67	pos	undetermined	undetermined	undetermined	undetermined	undetermined	undetermined	NT
LB4041	big, greyish, creamy	neg	pos	neg	pos	15.8	pos	undetermined	undetermined	undetermined	undetermined	undetermined	undetermined	NT
LB4043	big, greyish, creamy	neg	pos	neg	pos	12.59	pos	undetermined	undetermined	undetermined	undetermined	undetermined	undetermined	NT
LB4047	big, greyish, creamy	neg	pos	neg	pos	20.44	pos	undetermined	undetermined	undetermined	undetermined	undetermined	undetermined	NT
LB4049	small, greyish, little bit dry	neg	pos	neg	pos	19.27	pos	undetermined	undetermined	undetermined	undetermined	undetermined	undetermined	NT
LB4051	greyish, creamy, round	neg	pos	neg	pos	21.51	pos	undetermined	undetermined	undetermined	undetermined	undetermined	undetermined	NT
LB4052	greay, creamy, flat	neg	pos	neg	pos	22.93	pos	undetermined	undetermined	undetermined	undetermined	undetermined	undetermined	NT
LB4055	greyish, creamy, round	neg	pos	neg	pos	17.32	pos	undetermined	undetermined	undetermined	undetermined	undetermined	undetermined	NT
LB4062	big and small, greysih, creamy	neg	pos	neg	pos	20.52	pos	undetermined	undetermined	undetermined	undetermined	undetermined	undetermined	NT
LB4065	greyish, creamy, round	neg	pos	neg	pos	15.71	pos	undetermined	undetermined	undetermined	undetermined	undetermined	undetermined	NT
LB4067	big, greyish, creamy	neg	pos	neg	pos	17.22	pos	undetermined	undetermined	undetermined	undetermined	undetermined	undetermined	NT
LB4068	greyish, creamy, round	neg	pos	neg	pos	17.93	pos	undetermined	undetermined	undetermined	undetermined	undetermined	undetermined	NT
LB4072	big, greyish, creamy	neg	pos	neg	pos	17.16	pos	undetermined	undetermined	undetermined	undetermined	undetermined	undetermined	NT
LB4074	big, greyish, creamy	neg	pos	neg	pos	17.54	pos	undetermined	undetermined	undetermined	undetermined	undetermined	undetermined	NT
LB4075	big, greyish, creamy	neg	pos	neg	pos	17.42	pos	undetermined	undetermined	undetermined	undetermined	undetermined	undetermined	NT
LB4103	big, greyish, creamy	pos	pos	neg	neg	undetermined	neg	N/A	N/A	N/A	N/A	N/A	N/A	N/A
LB4001	white, big, too dry	pos	pos	pos	neg	undetermined	neg	N/A	N/A	N/A	N/A	N/A	N/A	N/A
LB4002	neg	N/A	N/A	N/A	neg	undetermined	neg	N/A	N/A	N/A	N/A	N/A	N/A	N/A
LB4003	big, greyish, too dry	pos	pos	pos	neg	undetermined	neg	N/A	N/A	N/A	N/A	N/A	N/A	N/A
LB4004	neg	N/A	N/A	N/A	neg	undetermined	neg	N/A	N/A	N/A	N/A	N/A	N/A	N/A
LB4005	neg	N/A	N/A	N/A	neg	undetermined	neg	N/A	N/A	N/A	N/A	N/A	N/A	N/A
LB4006	neg	N/A	N/A	N/A	neg	undetermined	neg	N/A	N/A	N/A	N/A	N/A	N/A	N/A
LB4008	neg	N/A	N/A	N/A	neg	39.61	neg	N/A	N/A	N/A	N/A	N/A	N/A	N/A
LB4011	white, big, too dry	pos	pos	pos	neg	undetermined	neg	N/A	N/A	N/A	N/A	N/A	N/A	N/A
LB4012	white, big, too dry	pos	pos	pos	neg	undetermined	neg	N/A	N/A	N/A	N/A	N/A	N/A	N/A
LB4014	neg	N/A	N/A	N/A	neg	undetermined	neg	N/A	N/A	N/A	N/A	N/A	N/A	N/A
LB4016	white, big, too dry	pos	pos	pos	neg	undetermined	neg	N/A	N/A	N/A	N/A	N/A	N/A	N/A
LB4017	neg	N/A	N/A	N/A	neg	undetermined	neg	N/A	N/A	N/A	N/A	N/A	N/A	N/A
LB4018	big, greyish	pos	pos	pos	neg	undetermined	neg	N/A	N/A	N/A	N/A	N/A	N/A	N/A
LB4019	big, greyish	pos	pos	pos	neg	undetermined	neg	N/A	N/A	N/A	N/A	N/A	N/A	N/A
LB4023	neg	N/A	N/A	N/A	neg	undetermined	neg	N/A	N/A	N/A	N/A	N/A	N/A	N/A
LB4025	big, greyish, too dry	N/A	N/A	N/A	neg	36.94	neg	N/A	N/A	N/A	N/A	N/A	N/A	N/A
LB4027	neg	N/A	N/A	N/A	neg	undetermined	neg	N/A	N/A	N/A	N/A	N/A	N/A	N/A
LB4029	too white, greyish, creamy	N/A	N/A	N/A	neg	39.5	neg	N/A	N/A	N/A	N/A	N/A	N/A	N/A
LB4034	big, greyish, too dry	N/A	N/A	N/A	neg	undetermined	neg	N/A	N/A	N/A	N/A	N/A	N/A	N/A
LB4038	small, greyish, too dry	pos	pos	pos	neg	undetermined	neg	N/A	N/A	N/A	N/A	N/A	N/A	N/A
LB4045	small, greyish, too dry	pos	pos	pos	neg	undetermined	neg	N/A	N/A	N/A	N/A	N/A	N/A	N/A
LB4046	small, greyish, too dry	N/A	N/A	N/A	neg	undetermined	neg	N/A	N/A	N/A	N/A	N/A	N/A	N/A
LB4048	small, greyish, too dry	N/A	N/A	N/A	neg	undetermined	neg	N/A	N/A	N/A	N/A	N/A	N/A	N/A
LB4050	small, greyish, too dry	pos	pos	pos	neg	undetermined	neg	N/A	N/A	N/A	N/A	N/A	N/A	N/A
LB4053	neg				neg	undetermined	neg	N/A	N/A	N/A	N/A	N/A	N/A	N/A
LB4054	neg				neg	undetermined	neg	N/A	N/A	N/A	N/A	N/A	N/A	N/A
LB4059	neg	N/A			neg	undetermined	neg	N/A	N/A	N/A	N/A	N/A	N/A	N/A
LB4060	small, greyish, creamy	pos	pos	pos	neg	undetermined	neg	N/A	N/A	N/A	N/A	N/A	N/A	N/A
LB4064	greyish, creamy, round, too dry	N/A			neg	undetermined	neg	N/A	N/A	N/A	N/A	N/A	N/A	N/A
LB4066	big, greyish, creamy	N/A			neg	undetermined	neg	N/A	N/A	N/A	N/A	N/A	N/A	N/A
LB4069	neg	N/A			neg	undetermined	neg	N/A	N/A	N/A	N/A	N/A	N/A	N/A
LB4070	neg	N/A			neg	undetermined	neg	N/A	N/A	N/A	N/A	N/A	N/A	N/A
LB4071	small, greyish, creamy	pos	pos	pos	neg	undetermined	neg	N/A	N/A	N/A	N/A	N/A	N/A	N/A
LB4076	big, greyish, creamy	pos	pos	neg	neg	undetermined	neg	N/A	N/A	N/A	N/A	N/A	N/A	N/A
LB4083	neg	N/A			neg	undetermined	neg	N/A	N/A	N/A	N/A	N/A	N/A	N/A
LB4085	neg	N/A			neg	undetermined	neg	N/A	N/A	N/A	N/A	N/A	N/A	N/A
LB4094	neg	N/A			neg	37.21	neg	N/A	N/A	N/A	N/A	N/A	N/A	N/A
LB4077	big, greyish, creamy	neg	pos	neg	pos	15.27	pos	undetermined	undetermined	undetermined	undetermined	undetermined	undetermined	NT
LB4035	big, greyish, too dry	N/A	N/A	N/A	neg	undetermined	neg	N/A	N/A	N/A	N/A	N/A	N/A	N/A
LB4080	small, greyish, too dry	pos	pos	pos	neg	undetermined	neg	N/A	N/A	N/A	N/A	N/A	N/A	N/A
LB4079	big, greyish, creamy	neg	pos	neg	pos	20.19	pos	undetermined	undetermined	undetermined	undetermined	undetermined	undetermined	NT
LB4099	big, greyish, creamy				neg	undetermined	neg	N/A	N/A	N/A	N/A	N/A	N/A	N/A
LB4028	neg	N/A	N/A	N/A	neg	undetermined	neg	N/A	N/A	N/A	N/A	N/A	N/A	N/A
LB4030	greyish, creamy, too dry	N/A	N/A	N/A	neg	undetermined	neg	N/A	N/A	N/A	N/A	N/A	N/A	N/A
LB4061	neg	N/A			neg	undetermined	neg	N/A	N/A	N/A	N/A	N/A	N/A	N/A
LB4073	big, greyish, too dry	N/A			neg	undetermined	neg	N/A	N/A	N/A	N/A	N/A	N/A	N/A
LB4082	big, greyish, too dry	N/A			neg	undetermined	neg	N/A	N/A	N/A	N/A	N/A	N/A	N/A
LB4081	small, greyish, creamy	neg	pos	neg	pos	18.99	pos	undetermined	undetermined	undetermined	undetermined	undetermined	undetermined	NT
LB4086	big, greyish, creamy	neg	pos	neg	pos	16.76	pos	undetermined	17.98	undetermined	undetermined	undetermined	undetermined	b
LB4087	greyish, creamy	neg	pos	neg	pos	15.9	pos	undetermined	undetermined	undetermined	undetermined	undetermined	undetermined	NT
LB4088	greyish, creamy, round	neg	pos	neg	pos	14.44	pos	undetermined	undetermined	undetermined	undetermined	undetermined	undetermined	NT
LB4089	big, greyish, creamy	neg	pos	neg	pos	14.76	pos	undetermined	undetermined	undetermined	undetermined	undetermined	undetermined	NT
LB4024	big, greyish, too dry	N/A	N/A	N/A	neg	undetermined	neg	N/A	N/A	N/A	N/A	N/A	N/A	N/A
LB4044	small, greyish, too dry	N/A	N/A	N/A	neg	undetermined	neg	N/A	N/A	N/A	N/A	N/A	N/A	N/A
LB4058	neg	N/A			neg	undetermined	neg	N/A	N/A	N/A	N/A	N/A	N/A	N/A
LB4090	big, greyish, creamy	neg	pos	neg	pos	14.84	pos	undetermined	undetermined	undetermined	undetermined	undetermined	undetermined	NT
LB4091	big, greyish, creamy	neg	pos	neg	pos	13.75	pos	undetermined	undetermined	undetermined	undetermined	undetermined	undetermined	NT
LB4092	big, greyish, creamy	neg	pos	neg	pos	15	pos	undetermined	undetermined	undetermined	undetermined	undetermined	undetermined	NT
LB4095	big, greyish, creamy	neg	pos	neg	pos	16.35	pos	undetermined	undetermined	undetermined	undetermined	undetermined	undetermined	NT
LB4020	big, greyish	pos	pos	pos	neg	undetermined	neg	N/A	N/A	N/A	N/A	N/A	N/A	N/A
LB4078	small, greyish	pos	pos	neg	neg	undetermined	neg	N/A	N/A	N/A	N/A	N/A	N/A	N/A
LB4084	neg	N/A			neg	undetermined	neg	N/A	N/A	N/A	N/A	N/A	N/A	N/A
LB4093	big, greyish, creamy				neg	undetermined	neg	N/A	N/A	N/A	N/A	N/A	N/A	N/A
LB4096	big, greyish, creamy	neg	pos	neg	pos	14.63	pos	undetermined	38.49	undetermined	undetermined	undetermined	undetermined	NT
LB4097	greyish, creamy, round	neg	pos	neg	pos	15.33	pos	undetermined	undetermined	undetermined	undetermined	undetermined	undetermined	NT
LB4098	big, greyish, creamy	neg	pos	neg	pos	12.11	pos	undetermined	undetermined	undetermined	undetermined	undetermined	undetermined	NT
LB4040	small, greyish, too dry	N/A	N/A	N/A	neg	35.72	neg	N/A	N/A	N/A	N/A	N/A	N/A	N/A
LB4042	small, greyish, too dry	N/A	N/A	N/A	neg	undetermined	neg	N/A	N/A	N/A	N/A	N/A	N/A	N/A
LB4056	big, greyish, creamy	pos	pos	neg	neg	undetermined	neg	N/A	N/A	N/A	N/A	N/A	N/A	N/A
Abbreviation
pos	positive
neg	negative
NT	non-typeable
b	serotype b
N/A	not applicable
